# Supplementary material for: Nature-Based Interventions in the UK: A Mixed Methods Study Exploring Green Prescribing for Promoting the Mental Wellbeing of Young Pregnant Women
Source: Int J Environ Res Public Health. 2023 Oct 13;20(20):6921. doi: 10.3390/ijerph20206921 (PMC10606054; doi:10.3390/ijerph20206921)
Supplement: Supplementary file 1 [file ijerph-20-06921-s001.zip]

Archive with 1 entries (1 files):
- ijerph-2599611-supplementary.pdf
